# Supplementary material for: Biodegradation of Low Density Polyethylene by the Fungus Cladosporium sp. Recovered from a Landfill Site
Source: J Fungi (Basel). 2023 May 24;9(6):605. doi: 10.3390/jof9060605 (PMC10301175; doi:10.3390/jof9060605)
Supplement: Supplementary file 1 [file jof-09-00605-s001.zip]

Archive with 1 entries (1 files):
- jof-2388471-supplementary.pdf
